# Supplementary material for: Using an Adjusted Serfling Regression Model to Improve the Early Warning at the Arrival of Peak Timing of Influenza in Beijing
Source: PLoS One. 2015 Mar 10;10(3):e0119923. doi: 10.1371/journal.pone.0119923 (PMC4354906; doi:10.1371/journal.pone.0119923)
Supplement: S1 Dataset — (XLS) [file pone.0119923.s001.xls]

## Sheet: S1_Dataset.xls Raw data of week
year	week	Date	count	TP
2007	37	3/09/2007	6749	NA
2007	38	10/09/2007	6409	NA
2007	39	17/09/2007	6638	0
2007	40	24/09/2007	6208	0
2007	41	1/10/2007	5575	NA
2007	42	8/10/2007	6035	0
2007	43	15/10/2007	7445	0
2007	44	22/10/2007	6586	0.0357143
2007	45	29/10/2007	7838	0.0697674
2007	46	5/11/2007	7932	0.0384615
2007	47	12/11/2007	8422	0.0571429
2007	48	19/11/2007	8244	0.0958904
2007	49	26/11/2007	9249	0.130952
2007	50	3/12/2007	9180	0.204545
2007	51	10/12/2007	11213	0.19186
2007	52	17/12/2007	15167	0.254237
2007	53	24/12/2007	16030	0.362264
2008	1	31/12/2007	18053	0.38764
2008	2	7/01/2008	15579	0.43573
2008	3	14/01/2008	14594	0.434698
2008	4	21/01/2008	13460	0.377273
2008	5	28/01/2008	9822	0.31454
2008	6	4/02/2008	9468	0.258427
2008	7	11/02/2008	8734	0.171053
2008	8	18/02/2008	7441	0.157303
2008	9	25/02/2008	7431	0.149254
2008	10	3/03/2008	8305	0.191083
2008	11	10/03/2008	7753	0.231481
2008	12	17/03/2008	7345	0.119048
2008	13	24/03/2008	7255	0.0434783
2008	14	31/03/2008	7448	0.1875
2008	15	7/04/2008	7909	0.12
2008	16	14/04/2008	7941	0
2008	17	21/04/2008	8502	0
2008	18	28/04/2008	8425	0.142857
2008	19	5/05/2008	8301	NA
2008	20	12/05/2008	8496	NA
2008	21	19/05/2008	8801	NA
2008	22	26/05/2008	7106	NA
2008	23	2/06/2008	7819	NA
2008	24	9/06/2008	6739	NA
2008	25	16/06/2008	7749	NA
2008	26	23/06/2008	6719	NA
2008	27	30/06/2008	11699	NA
2008	28	7/07/2008	11938	NA
2008	29	14/07/2008	10054	NA
2008	30	21/07/2008	7917	NA
2008	31	28/07/2008	8205	NA
2008	32	4/08/2008	6956	NA
2008	33	11/08/2008	6955	NA
2008	34	18/08/2008	6494	NA
2008	35	25/08/2008	7098	NA
2008	36	1/09/2008	6680	NA
2008	37	8/09/2008	7771	NA
2008	38	15/09/2008	8449	NA
2008	39	22/09/2008	8116	NA
2008	40	29/09/2008	7463	0.75
2008	41	6/10/2008	8369	0.75
2008	42	13/10/2008	8099	0
2008	43	20/10/2008	8331	0
2008	44	27/10/2008	8710	NA
2008	45	3/11/2008	8991	0
2008	46	10/11/2008	9253	0
2008	47	17/11/2008	9878	0.0357143
2008	48	24/11/2008	9625	0.0697674
2008	49	1/12/2008	10789	0.0384615
2008	50	8/12/2008	12490	0.0571429
2008	51	15/12/2008	14494	0.0958904
2008	52	22/12/2008	17658	0.130952
2009	1	29/12/2008	14769	0.204545
2009	2	5/01/2009	10987	0.221374
2009	3	12/01/2009	8785	0.171053
2009	4	19/01/2009	7367	0.157303
2009	5	26/01/2009	6773	0.149254
2009	6	2/02/2009	5953	0.191083
2009	7	9/02/2009	5182	0.231481
2009	8	16/02/2009	5032	0.119048
2009	9	23/02/2009	5388	0.0434783
2009	10	2/03/2009	5637	0.1875
2009	11	9/03/2009	6145	0.12
2009	12	16/03/2009	5860	0
2009	13	23/03/2009	5992	0
2009	14	30/03/2009	6271	0.142857
2009	15	6/04/2009	5707	0.333333
2009	16	13/04/2009	5116	0.333333
2009	17	20/04/2009	6211	0.333333
2009	18	27/04/2009	6882	0.333333
2009	19	4/05/2009	6963	NA
2009	20	11/05/2009	7142	NA
2009	21	18/05/2009	7156	NA
2009	22	25/05/2009	6872	NA
2009	23	1/06/2009	6552	0.0119048
2009	24	8/06/2009	6458	0.00645161
2009	25	15/06/2009	7282	0.0113636
2009	26	22/06/2009	7920	0.0176991
2009	27	29/06/2009	7844	0.0182648
2009	28	6/07/2009	7686	0.0619835
2009	29	13/07/2009	7509	0.052795
2009	30	20/07/2009	7997	0.0323383
2009	31	27/07/2009	8213	0.0581114
2009	32	3/08/2009	9306	0.109264
2009	33	10/08/2009	9298	0.182222
2009	34	17/08/2009	9346	0.273077
2009	35	24/08/2009	10388	0.30127
2009	36	31/08/2009	12849	0.302158
2009	37	7/09/2009	13252	0.291022
2009	38	14/09/2009	13698	0.321821
2009	39	21/09/2009	11919	0.442652
2009	40	28/09/2009	8795	0.501114
2009	41	5/10/2009	11605	0.46438
2009	42	12/10/2009	24926	0.553957
2009	43	19/10/2009	41295	0.665944
2009	44	26/10/2009	43030	0.695931
2009	45	2/11/2009	35114	0.727669
2009	46	9/11/2009	31262	0.689189
2009	47	16/11/2009	32167	0.642222
2009	48	23/11/2009	25399	0.671024
2009	49	30/11/2009	20961	0.635165
2009	50	7/12/2009	18373	0.551802
2009	51	14/12/2009	17367	0.484487
2009	52	21/12/2009	16059	0.471014
2010	1	28/12/2009	14867	0.46988
2010	2	4/01/2010	16365	0.484412
2010	3	11/01/2010	19462	0.546275
2010	4	18/01/2010	20770	0.625
2010	5	25/01/2010	18409	0.665919
2010	6	1/02/2010	13775	0.668235
2010	7	8/02/2010	11260	0.660934
2010	8	15/02/2010	11491	0.599483
2010	9	22/02/2010	9654	0.47013
2010	10	1/03/2010	9754	0.358354
2010	11	8/03/2010	10662	0.35446
2010	12	15/03/2010	10492	0.356627
2010	13	22/03/2010	10228	0.288835
2010	14	29/03/2010	10685	0.265207
2010	15	5/04/2010	10652	0.220297
2010	16	12/04/2010	10631	0.137931
2010	17	19/04/2010	10821	0.105
2010	18	26/04/2010	11406	0.0716113
2010	19	3/05/2010	10938	0.0306905
2010	20	10/05/2010	11064	0.0204604
2010	21	17/05/2010	11568	0.0258398
2010	22	24/05/2010	11126	0.0326087
2010	23	31/05/2010	11695	0.027248
2010	24	7/06/2010	11146	0.033419
2010	25	14/06/2010	12032	0.0268817
2010	26	21/06/2010	11902	0.0112994
2010	27	28/06/2010	11174	0.0111421
2010	28	5/07/2010	10105	0.00840336
2010	29	12/07/2010	10978	0.014245
2010	30	19/07/2010	10898	0.02849
2010	31	26/07/2010	10769	0.0308123
2010	32	2/08/2010	10311	0.0305556
2010	33	9/08/2010	10508	0.0611111
2010	34	16/08/2010	10502	0.0833333
2010	35	23/08/2010	10130	0.0969529
2010	36	30/08/2010	11831	0.130194
2010	37	6/09/2010	15682	0.197222
2010	38	13/09/2010	16560	0.291105
2010	39	20/09/2010	12673	0.358289
2010	40	27/09/2010	10052	0.380577
2010	41	4/10/2010	9702	0.244275
2010	42	11/10/2010	10114	0.0911528
2010	43	18/10/2010	10540	0.0823864
2010	44	25/10/2010	12632	0.123894
2010	45	1/11/2010	12391	0.163636
2010	46	8/11/2010	13220	0.13764
2010	47	15/11/2010	13841	0.123324
2010	48	22/11/2010	15884	0.151099
2010	49	29/11/2010	16143	0.160665
2010	50	6/12/2010	15930	0.180282
2010	51	13/12/2010	17187	0.225071
2010	52	20/12/2010	17025	0.268156
2011	1	27/12/2010	18058	0.312155
2011	2	3/01/2011	17421	0.337017
2011	3	10/01/2011	15326	0.265753
2011	4	17/01/2011	12898	0.179348
2011	5	24/01/2011	9260	0.178667
2011	6	31/01/2011	7919	0.184066
2011	7	7/02/2011	7498	0.148688
2011	8	14/02/2011	7350	0.122507
2011	9	21/02/2011	7131	0.117166
2011	10	28/02/2011	7693	0.083815
2011	11	7/03/2011	7781	0.0492308
2011	12	14/03/2011	7657	0.0579268
2011	13	21/03/2011	8124	0.0759878
2011	14	28/03/2011	8684	0.0762195
2011	15	4/04/2011	8926	0.0507463
2011	16	11/04/2011	8696	0.0349854
2011	17	18/04/2011	8638	0.0327381
2011	18	25/04/2011	8741	0.0322581
2011	19	2/05/2011	8534	0.0265487
2011	20	9/05/2011	9400	0.00689655
2011	21	16/05/2011	8380	0.00763359
2011	22	23/05/2011	9332	0.0150376
2011	23	30/05/2011	9547	0.00724638
2011	24	6/06/2011	9359	0
2011	25	13/06/2011	9644	0
2011	26	20/06/2011	9864	0
2011	27	27/06/2011	10683	0
2011	28	4/07/2011	9541	0
2011	29	11/07/2011	8983	0
2011	30	18/07/2011	9137	0
2011	31	25/07/2011	9113	0
2011	32	1/08/2011	8371	0
2011	33	8/08/2011	8324	0
2011	34	15/08/2011	7456	0
2011	35	22/08/2011	7437	0
2011	36	29/08/2011	7314	0
2011	37	5/09/2011	7240	0
2011	38	12/09/2011	7960	0.00315956
2011	39	19/09/2011	7601	0.00462963
2011	40	26/09/2011	7098	0.00459418
2011	41	3/10/2011	7276	0.00903615
2011	42	10/10/2011	7260	0.00797448
2011	43	17/10/2011	6989	0.00164745
2011	44	24/10/2011	7939	0.0015949
2011	45	31/10/2011	8680	0.00158479
2011	46	7/11/2011	9753	0
2011	47	14/11/2011	10220	0.00309597
2011	48	21/11/2011	10230	0.00592593
2011	49	28/11/2011	10107	0.00887574
2011	50	5/12/2011	9356	0.0149254
2011	51	12/12/2011	9466	0.0203488
2011	52	19/12/2011	10195	0.0364656
2012	1	26/12/2011	10826	0.0497312
2012	2	2/01/2012	11398	0.0783533
2012	3	9/01/2012	11961	0.109317
2012	4	16/01/2012	12102	0.12799
2012	5	23/01/2012	12862	0.130435
2012	6	30/01/2012	12463	0.157825
2012	7	6/02/2012	13894	0.172903
2012	8	13/02/2012	16789	0.206897
2012	9	20/02/2012	18493	0.244641
2012	10	27/02/2012	18449	0.231051
2012	11	5/03/2012	17253	0.238402
2012	12	12/03/2012	14797	0.211414
2012	13	19/03/2012	12726	0.191868
2012	14	26/03/2012	11382	0.166439
2012	15	2/04/2012	11869	0.137168
2012	16	9/04/2012	11348	0.123494
2012	17	16/04/2012	11192	0.096423
2012	18	23/04/2012	11069	0.056338
2012	19	30/04/2012	11307	0.0459016
2012	20	7/05/2012	11939	0.051495
2012	21	14/05/2012	11272	0.0266876
2012	22	21/05/2012	11046	0.010101
2012	23	28/05/2012	11394	0.00682594
2012	24	4/06/2012	11215	0.00357143
2012	25	11/06/2012	11021	0.00570342
2012	26	18/06/2012	11010	0.005386
2012	27	25/06/2012	11968	0.00347222
2012	28	2/07/2012	12308	0.00172117
2012	29	9/07/2012	12341	0.0153584
2012	30	16/07/2012	11909	0.0307167
2012	31	23/07/2012	11418	0.0246711
2012	32	30/07/2012	11769	0.029052
2012	33	6/08/2012	12027	0.0563584
2012	34	13/08/2012	12444	0.089838
2012	35	20/08/2012	12094	0.1263
2012	36	27/08/2012	11454	0.117994
2012	37	3/09/2012	11286	0.09
2012	38	10/09/2012	11359	0.0977242
2012	39	17/09/2012	11063	0.0947522
2012	40	24/09/2012	10605	0.0812883
2012	41	1/10/2012	10425	0.0652482
2012	42	8/10/2012	10500	0.0467422
2012	43	15/10/2012	12034	0.0307018
2012	44	22/10/2012	11755	0.033195
2012	45	29/10/2012	10660	0.0428769
2012	46	5/11/2012	10686	0.0470263
2012	47	12/11/2012	12144	0.041721
2012	48	19/11/2012	13594	0.0469974
2012	49	26/11/2012	14910	0.0673575
2012	50	3/12/2012	18667	0.0919952
2012	51	10/12/2012	23103	0.173526
2012	52	17/12/2012	28567	0.259798
2012	53	24/12/2012	30077	0.306452
2013	1	31/12/2012	30173	0.320869
2013	2	7/01/2013	25853	0.31946
2013	3	14/01/2013	18301	0.344622
2013	4	21/01/2013	13555	0.354018
2013	5	28/01/2013	9777	0.304772
2013	6	4/02/2013	8992	0.260571
2013	7	11/02/2013	10187	0.202276
2013	8	18/02/2013	9531	0.116492
2013	9	25/02/2013	9557	0.0807292
2013	10	4/03/2013	9282	0.0751592
2013	11	11/03/2013	9257	0.0664207
2013	12	18/03/2013	9820	0.0555556
2013	13	25/03/2013	10368	0.0535492
2013	14	1/04/2013	11609	0.0433213
2013	15	8/04/2013	12941	0.0321508
2013	16	15/04/2013	11482	0.0242872
2013	17	22/04/2013	10974	0.0205245
2013	18	29/04/2013	10461	0.0125628
2013	19	6/05/2013	10307	0.00668449
2013	20	13/05/2013	9238	0.00833333
2013	21	20/05/2013	9210	0.00426743
2013	22	27/05/2013	9255	0.00143472
2013	23	3/06/2013	9588	0.00148588
2013	24	10/06/2013	9496	0.00470958
2013	25	17/06/2013	10255	0.00649351
2013	26	24/06/2013	10974	0.00475436
2013	27	1/07/2013	10297	0.00462963
2013	28	8/07/2013	10486	0.00151286
2013	29	15/07/2013	10711	0
2013	30	22/07/2013	9682	0.00313972
2013	31	29/07/2013	8716	0.00316957
2013	32	5/08/2013	8976	0.0015873
2013	33	12/08/2013	8526	0.0015528
2013	34	19/08/2013	7693	0
2013	35	26/08/2013	7291	0.00159236
2013	36	2/09/2013	7938	0.00318979
2013	37	9/09/2013	8328	0.00463679
2013	38	16/09/2013	8197	0.00625978
2013	39	23/09/2013	8393	0.00648298
2013	40	30/09/2013	8513	0.00451128
2013	41	7/10/2013	8410	0.00683995
2013	42	14/10/2013	9806	0.00806452
2013	43	21/10/2013	9173	0.00390117
2013	44	28/10/2013	9583	0.00263852
2013	45	4/11/2013	10209	0.0027137
2013	46	11/11/2013	9937	0.00528402
2013	47	18/11/2013	9928	0.00909091
2013	48	25/11/2013	10902	0.0169051
2013	49	2/12/2013	11458	0.0351105
2013	50	09/12/2013	12247	0.0537353
2013	51	16/12/2013	15607	0.092545
2013	52	23/12/2013	20357	0.154626
2014	1	30/12/2013	21856	0.247312
2014	2	06/01/2014	24632	0.342016
2014	3	13/01/2014	20526	0.354214
2014	4	20/01/2014	21547	0.343886
2014	5	27/01/2014	15362	0.353862
2014	6	03/02/2014	12475	0.328767
2014	7	10/02/2014	11428	0.303448
2014	8	17/02/2014	11189	0.270215
2014	9	24/02/2014	11049	0.224049
2014	10	03/03/2014	11872	0.199125
2014	11	10/03/2014	11662	0.193364
2014	12	17/03/2014	11222	0.173714
2014	13	24/03/2014	10499	0.150575
2014	14	31/03/2014	10496	0.130742
2014	15	07/04/2014	9995	0.0983412
2014	16	14/04/2014	9762	0.0750894
2014	17	21/04/2014	9530	0.0642093
2014	18	28/04/2014	9193	0.0484634
2014	19	05/05/2014	9537	0.0424469
2014	20	12/05/2014	10300	0.0360481
2014	21	19/05/2014	10312	0.0309973
2014	22	26/05/2014	9838	0.0200267
2014	23	02/06/2014	9729	0.00828729
2014	24	09/06/2014	9425	0.00416667
2014	25	16/06/2014	10314	0.00273973
2014	26	23/06/2014	10032	0.00682128
2014	27	30/06/2014	10513	0.0160428
2014	28	07/07/2014	9998	0.0170828
2014	29	14/07/2014	9859	0.0158311
2014	30	21/07/2014	9652	0.0291777
