# Supplementary material for: Using an Adjusted Serfling Regression Model to Improve the Early Warning at the Arrival of Peak Timing of Influenza in Beijing
Source: PLoS One. 2015 Mar 10;10(3):e0119923. doi: 10.1371/journal.pone.0119923 (PMC4354906; doi:10.1371/journal.pone.0119923)
Supplement: S4 Dataset — (XLS) [file pone.0119923.s004.xls]

## Sheet: S4_Dataset_simulated data three
year	week	Date	count0	TP	epidemic（3）	count
2007	37	3/09/2007	5604.29	NA	0	5604.29
2007	38	10/09/2007	5867.03	NA	0	5867.03
2007	39	17/09/2007	6238.13	0	0	6238.13
2007	40	24/09/2007	6713.48	0	0	6713.48
2007	41	1/10/2007	7282.8	NA	0	7282.8
2007	42	8/10/2007	7930.01	0	0	7930.01
2007	43	15/10/2007	8633.98	0	0	8633.98
2007	44	22/10/2007	9369.53	0.0357143	0	9369.53
2007	45	29/10/2007	10108.7	0.0697674	0	10108.7
2007	46	5/11/2007	10822.1	0.0384615	0	10822.1
2007	47	12/11/2007	11480.6	0.0571429	0	11480.6
2007	48	19/11/2007	12056.8	0.0958904	0	12056.8
2007	49	26/11/2007	12526.5	0.130952	0	12526.5
2007	50	3/12/2007	12869.8	0.204545	0	12869.8
2007	51	10/12/2007	13072.6	0.19186	0	13072.6
2007	52	17/12/2007	13126.9	0.254237	1476.9	14603.8
2007	53	24/12/2007	13031.7	0.362264	1098.7	14130.4
2008	1	31/12/2007	12792.4	0.38764	878.5	13670.9
2008	2	7/01/2008	12421.4	0.43573	736.7	13158.1
2008	3	14/01/2008	11936.7	0.434698	677.3	12614
2008	4	21/01/2008	11361.2	0.377273	0	11361.2
2008	5	28/01/2008	10721.6	0.31454	0	10721.6
2008	6	4/02/2008	10046.8	0.258427	0	10046.8
2008	7	11/02/2008	9366.36	0.171053	0	9366.36
2008	8	18/02/2008	8709.27	0.157303	0	8709.27
2008	9	25/02/2008	8102.07	0.149254	0	8102.07
2008	10	3/03/2008	7567.7	0.191083	0	7567.7
2008	11	10/03/2008	7124.37	0.231481	0	7124.37
2008	12	17/03/2008	6784.71	0.119048	0	6784.71
2008	13	24/03/2008	6555.23	0.0434783	0	6555.23
2008	14	31/03/2008	6436.22	0.1875	0	6436.22
2008	15	7/04/2008	6421.89	0.12	0	6421.89
2008	16	14/04/2008	6500.94	0	0	6500.94
2008	17	21/04/2008	6657.44	0	0	6657.44
2008	18	28/04/2008	6871.89	0.142857	0	6871.89
2008	19	5/05/2008	7122.57	NA	0	7122.57
2008	20	12/05/2008	7386.95	NA	0	7386.95
2008	21	19/05/2008	7643.12	NA	0	7643.12
2008	22	26/05/2008	7871.16	NA	0	7871.16
2008	23	2/06/2008	8054.46	NA	0	8054.46
2008	24	9/06/2008	8180.68	NA	0	8180.68
2008	25	16/06/2008	8242.55	NA	0	8242.55
2008	26	23/06/2008	8238.33	NA	0	8238.33
2008	27	30/06/2008	8171.88	NA	0	8171.88
2008	28	7/07/2008	8052.42	NA	0	8052.42
2008	29	14/07/2008	7893.97	NA	0	7893.97
2008	30	21/07/2008	7714.44	NA	0	7714.44
2008	31	28/07/2008	7534.49	NA	0	7534.49
2008	32	4/08/2008	7376.24	NA	0	7376.24
2008	33	11/08/2008	7261.83	NA	0	7261.83
2008	34	18/08/2008	7211.98	NA	0	7211.98
2008	35	25/08/2008	7244.63	NA	0	7244.63
2008	36	1/09/2008	7373.69	NA	0	7373.69
2008	37	8/09/2008	7608.06	NA	0	7608.06
2008	38	15/09/2008	7950.89	NA	0	7950.89
2008	39	22/09/2008	8399.16	NA	0	8399.16
2008	40	29/09/2008	8943.7	0.75	0	8943.7
2008	41	6/10/2008	9569.42	0.75	0	9569.42
2008	42	13/10/2008	10256	0	0	10256
2008	43	20/10/2008	10979	0	0	10979
2008	44	27/10/2008	11710.7	NA	0	11710.7
2008	45	3/11/2008	12422.1	0	0	12422.1
2008	46	10/11/2008	13083.7	0	0	13083.7
2008	47	17/11/2008	13667.7	0.0357143	0	13667.7
2008	48	24/11/2008	14149.3	0.0697674	2291.6	16440.9
2008	49	1/12/2008	14507.7	0.0384615	2449.4	16957.1
2008	50	8/12/2008	14727.6	0.0571429	3121.4	17849
2008	51	15/12/2008	14800.1	0.0958904	4071.4	18871.5
2008	52	22/12/2008	14722.6	0.130952	0	14722.6
2009	1	29/12/2008	14499.7	0.204545	0	14499.7
2009	2	5/01/2009	14142.4	0.221374	0	14142.4
2009	3	12/01/2009	13667.6	0.171053	0	13667.6
2009	4	19/01/2009	13097.7	0.157303	0	13097.7
2009	5	26/01/2009	12458.6	0.149254	0	12458.6
2009	6	2/02/2009	11779.1	0.191083	0	11779.1
2009	7	9/02/2009	11088.6	0.231481	0	11088.6
2009	8	16/02/2009	10416.4	0.119048	0	10416.4
2009	9	23/02/2009	9789.48	0.0434783	0	9789.48
2009	10	2/03/2009	9231.62	0.1875	0	9231.62
2009	11	9/03/2009	8761.9	0.12	0	8761.9
2009	12	16/03/2009	8394.03	0	0	8394.03
2009	13	23/03/2009	8135.62	0	0	8135.62
2009	14	30/03/2009	7988.09	0.142857	0	7988.09
2009	15	6/04/2009	7946.71	0.333333	0	7946.71
2009	16	13/04/2009	8001.11	0.333333	0	8001.11
2009	17	20/04/2009	8136.12	0.333333	0	8136.12
2009	18	27/04/2009	8332.8	0.333333	0	8332.8
2009	19	4/05/2009	8569.73	NA	0	8569.73
2009	20	11/05/2009	8824.41	NA	0	8824.41
2009	21	18/05/2009	9074.7	NA	0	9074.7
2009	22	25/05/2009	9300.25	NA	0	9300.25
2009	23	1/06/2009	9483.76	0.0119048	0	9483.76
2009	24	8/06/2009	9612.04	0.00645161	0	9612.04
2009	25	15/06/2009	9676.9	0.0113636	0	9676.9
2009	26	22/06/2009	9675.56	0.0176991	0	9675.56
2009	27	29/06/2009	9610.88	0.0182648	0	9610.88
2009	28	6/07/2009	9491.17	0.0619835	0	9491.17
2009	29	13/07/2009	9329.62	0.052795	0	9329.62
2009	30	20/07/2009	9143.53	0.0323383	0	9143.53
2009	31	27/07/2009	8953.15	0.0581114	0	8953.15
2009	32	3/08/2009	8780.45	0.109264	0	8780.45
2009	33	10/08/2009	8647.66	0.182222	0	8647.66
2009	34	17/08/2009	8575.87	0.273077	0	8575.87
2009	35	24/08/2009	8583.62	0.30127	0	8583.62
2009	36	31/08/2009	8685.62	0.302158	0	8685.62
2009	37	7/09/2009	8891.74	0.291022	0	8891.74
2009	38	14/09/2009	9206.19	0.321821	0	9206.19
2009	39	21/09/2009	9627.09	0.442652	0	9627.09
2009	40	28/09/2009	10146.4	0.501114	0	10146.4
2009	41	5/10/2009	10749.9	0.46438	0	10749.9
2009	42	12/10/2009	11418.4	0.553957	0	11418.4
2009	43	19/10/2009	12127.9	0.665944	0	12127.9
2009	44	26/10/2009	12851.3	0.695931	0	12851.3
2009	45	2/11/2009	13559.6	0.727669	0	13559.6
2009	46	9/11/2009	14223.3	0.689189	0	14223.3
2009	47	16/11/2009	14814.4	0.642222	0	14814.4
2009	48	23/11/2009	15307.2	0.671024	0	15307.2
2009	49	30/11/2009	15680.1	0.635165	0	15680.1
2009	50	7/12/2009	15917	0.551802	0	15917
2009	51	14/12/2009	16007.5	0.484487	0	16007.5
2009	52	21/12/2009	15948	0.471014	3511.4	19459.4
2010	1	28/12/2009	15741.7	0.46988	3126.2	18867.9
2010	2	4/01/2010	15398.6	0.484412	3216.7	18615.3
2010	3	11/01/2010	14934.6	0.546275	2539.9	17474.5
2010	4	18/01/2010	14371.1	0.625	2096.1	16467.2
2010	5	25/01/2010	13733.5	0.665919	1837.3	15570.8
2010	6	1/02/2010	13050.1	0.668235	1736.7	14786.8
2010	7	8/02/2010	12350.6	0.660934	1605.9	13956.5
2010	8	15/02/2010	11664.1	0.599483	1486.7	13150.8
2010	9	22/02/2010	11018.3	0.47013	1636.5	12654.8
2010	10	1/03/2010	10437.5	0.358354	1946.2	12383.7
2010	11	8/03/2010	9941.87	0.35446	2077	12018.9
2010	12	15/03/2010	9546.02	0.356627	1840.9	11386.9
2010	13	22/03/2010	9258.73	0.288835	1377.5	10636.2
2010	14	29/03/2010	9082.53	0.265207	1126	10208.5
2010	15	5/04/2010	9013.75	0.220297	1149.1	10162.9
2010	16	12/04/2010	9043.01	0.137931	965.4	10008.4
2010	17	19/04/2010	9155.93	0.105	975.4	10131.3
2010	18	26/04/2010	9334.14	0.0716113	1066.2	10400.3
2010	19	3/05/2010	9556.58	0.0306905	1049.2	10605.8
2010	20	10/05/2010	9800.83	0.0204604	1022.8	10823.6
2010	21	17/05/2010	10044.6	0.0258398	1068.5	11113.1
2010	22	24/05/2010	10267.1	0.0326087	0	10267.1
2010	23	31/05/2010	10450.4	0.027248	0	10450.4
2010	24	7/06/2010	10580.5	0.033419	0	10580.5
2010	25	14/06/2010	10648.2	0.0268817	0	10648.2
2010	26	21/06/2010	10649.8	0.0112994	0	10649.8
2010	27	28/06/2010	10587.2	0.0111421	0	10587.2
2010	28	5/07/2010	10467.7	0.00840336	0	10467.7
2010	29	12/07/2010	10303.6	0.014245	0	10303.6
2010	30	19/07/2010	10111.6	0.02849	0	10111.6
2010	31	26/07/2010	9911.5	0.0308123	0	9911.5
2010	32	2/08/2010	9725.07	0.0305556	0	9725.07
2010	33	9/08/2010	9574.59	0.0611111	0	9574.59
2010	34	16/08/2010	9481.47	0.0833333	0	9481.47
2010	35	23/08/2010	9464.79	0.0969529	0	9464.79
2010	36	30/08/2010	9540.05	0.130194	0	9540.05
2010	37	6/09/2010	9718.05	0.197222	0	9718.05
2010	38	13/09/2010	10004.1	0.291105	0	10004.1
2010	39	20/09/2010	10397.3	0.358289	0	10397.3
2010	40	27/09/2010	10890.9	0.380577	0	10890.9
2010	41	4/10/2010	11471.7	0.244275	0	11471.7
2010	42	11/10/2010	12121.2	0.0911528	0	12121.2
2010	43	18/10/2010	12816.3	0.0823864	2041.8	14858.1
2010	44	25/10/2010	13530.4	0.123894	1987.4	15517.8
2010	45	1/11/2010	14234.7	0.163636	1985.6	16220.3
2010	46	8/11/2010	14899.8	0.13764	2180.4	17080.2
2010	47	15/11/2010	15497	0.123324	2291.6	17788.6
2010	48	22/11/2010	16000.3	0.151099	2449.4	18449.7
2010	49	29/11/2010	16387.3	0.160665	3121.4	19508.7
2010	50	6/12/2010	16640.7	0.180282	4071.4	20712.1
2010	51	13/12/2010	16749.1	0.225071	4371.2	21120.3
2010	52	20/12/2010	16707.7	0.268156	4926.4	21634.1
2011	1	27/12/2010	16518.4	0.312155	4105.2	20623.6
2011	2	3/01/2011	16190	0.337017	4309.4	20499.4
2011	3	10/01/2011	15737.4	0.265753	3072.4	18809.8
2011	4	17/01/2011	15181.1	0.179348	2495	17676.1
2011	5	24/01/2011	14546	0.178667	2285.6	16831.6
2011	6	31/01/2011	13859.8	0.184066	2237.8	16097.6
2011	7	7/02/2011	13152	0.148688	2209.8	15361.8
2011	8	14/02/2011	12452.2	0.122507	2374.4	14826.6
2011	9	21/02/2011	11788.3	0.117166	2332.4	14120.7
2011	10	28/02/2011	11185.3	0.083815	2244.4	13429.7
2011	11	7/03/2011	10664.2	0.0492308	2099.8	12764
2011	12	14/03/2011	10240.7	0.0579268	2099.2	12339.9
2011	13	21/03/2011	9924.57	0.0759878	0	9924.57
2011	14	28/03/2011	9719.57	0.0762195	0	9719.57
2011	15	4/04/2011	9623.09	0.0507463	0	9623.09
2011	16	11/04/2011	9626.74	0.0349854	0	9626.74
2011	17	18/04/2011	9716.96	0.0327381	0	9716.96
2011	18	25/04/2011	9876.02	0.0322581	0	9876.02
2011	19	2/05/2011	10083.2	0.0265487	0	10083.2
2011	20	9/05/2011	10316.3	0.00689655	0	10316.3
2011	21	16/05/2011	10552.9	0.00763359	0	10552.9
2011	22	23/05/2011	10771.7	0.0150376	0	10771.7
2011	23	30/05/2011	10954.3	0.00724638	0	10954.3
2011	24	6/06/2011	11085.9	0	0	11085.9
2011	25	13/06/2011	11156.5	0	0	11156.5
2011	26	20/06/2011	11161.1	0	0	11161.1
2011	27	27/06/2011	11100.8	0	0	11100.8
2011	28	4/07/2011	10981.8	0	0	10981.8
2011	29	11/07/2011	10815.7	0	0	10815.7
2011	30	18/07/2011	10618.5	0	0	10618.5
2011	31	25/07/2011	10409.4	0	0	10409.4
2011	32	1/08/2011	10210	0	0	10210
2011	33	8/08/2011	10042.5	0	0	10042.5
2011	34	15/08/2011	9928.66	0	0	9928.66
2011	35	22/08/2011	9888.06	0	0	9888.06
2011	36	29/08/2011	9936.93	0	0	9936.93
2011	37	5/09/2011	10087	0	0	10087
2011	38	12/09/2011	10344.5	0.00315956	0	10344.5
2011	39	19/09/2011	10709.9	0.00462963	0	10709.9
2011	40	26/09/2011	11177.3	0.00459418	0	11177.3
2011	41	3/10/2011	11734.7	0.00903615	0	11734.7
2011	42	10/10/2011	12364.6	0.00797448	0	12364.6
2011	43	17/10/2011	13044.5	0.00164745	0	13044.5
2011	44	24/10/2011	13748.4	0.0015949	0	13748.4
2011	45	31/10/2011	14447.7	0.00158479	0	14447.7
2011	46	7/11/2011	15113.1	0	2291.6	17404.7
2011	47	14/11/2011	15715.6	0.00309597	2449.4	18165
2011	48	21/11/2011	16228.7	0.00592593	3121.4	19350.1
2011	49	28/11/2011	16629.2	0.00887574	4071.4	20700.6
2011	50	5/12/2011	16898.8	0.0149254	0	16898.8
2011	51	12/12/2011	17024.9	0.0203488	0	17024.9
2011	52	19/12/2011	17001.6	0.0364656	0	17001.6
2012	1	26/12/2011	16829.6	0.0497312	0	16829.6
2012	2	2/01/2012	16516.4	0.0783533	0	16516.4
2012	3	9/01/2012	16075.9	0.109317	0	16075.9
2012	4	16/01/2012	15527.7	0.12799	0	15527.7
2012	5	23/01/2012	14895.9	0.130435	0	14895.9
2012	6	30/01/2012	14207.9	0.157825	0	14207.9
2012	7	6/02/2012	13492.9	0.172903	0	13492.9
2012	8	13/02/2012	12780.6	0.206897	0	12780.6
2012	9	20/02/2012	12099.4	0.244641	0	12099.4
2012	10	27/02/2012	11474.9	0.231051	0	11474.9
2012	11	5/03/2012	10928.8	0.238402	0	10928.8
2012	12	12/03/2012	10477.9	0.211414	0	10477.9
2012	13	19/03/2012	10133.1	0.191868	0	10133.1
2012	14	26/03/2012	9899.25	0.166439	0	9899.25
2012	15	2/04/2012	9774.81	0.137168	0	9774.81
2012	16	9/04/2012	9752.4	0.123494	0	9752.4
2012	17	16/04/2012	9819.35	0.096423	0	9819.35
2012	18	23/04/2012	9958.58	0.056338	0	9958.58
2012	19	30/04/2012	10149.8	0.0459016	0	10149.8
2012	20	7/05/2012	10371.1	0.051495	0	10371.1
2012	21	14/05/2012	10599.7	0.0266876	0	10599.7
2012	22	21/05/2012	10814.3	0.010101	0	10814.3
2012	23	28/05/2012	10995.8	0.00682594	0	10995.8
2012	24	4/06/2012	11128.5	0.00357143	0	11128.5
2012	25	11/06/2012	11201.7	0.00570342	0	11201.7
2012	26	18/06/2012	11209.4	0.005386	0	11209.4
2012	27	25/06/2012	11151.5	0.00347222	0	11151.5
2012	28	2/07/2012	11033.5	0.00172117	0	11033.5
2012	29	9/07/2012	10866	0.0153584	0	10866
2012	30	16/07/2012	10664.1	0.0307167	0	10664.1
2012	31	23/07/2012	10446.7	0.0246711	0	10446.7
2012	32	30/07/2012	10235	0.029052	0	10235
2012	33	6/08/2012	10051.2	0.0563584	0	10051.2
2012	34	13/08/2012	9917.34	0.089838	0	9917.34
2012	35	20/08/2012	9853.36	0.1263	0	9853.36
2012	36	27/08/2012	9876.22	0.117994	0	9876.22
2012	37	3/09/2012	9998.54	0.09	0	9998.54
2012	38	10/09/2012	10227.6	0.0977242	0	10227.6
2012	39	17/09/2012	10565	0.0947522	0	10565
2012	40	24/09/2012	11005.8	0.0812883	0	11005.8
2012	41	1/10/2012	11539.3	0.0652482	0	11539.3
2012	42	8/10/2012	12148.7	0.0467422	0	12148.7
2012	43	15/10/2012	12812.6	0.0307018	0	12812.6
2012	44	22/10/2012	13505.3	0.033195	0	13505.3
2012	45	29/10/2012	14198.7	0.0428769	0	14198.7
2012	46	5/11/2012	14863.5	0.0470263	0	14863.5
2012	47	12/11/2012	15470.5	0.041721	0	15470.5
2012	48	19/11/2012	15992.6	0.0469974	0	15992.6
2012	49	26/11/2012	16406	0.0673575	0	16406
2012	50	3/12/2012	16691.3	0.0919952	0	16691.3
2012	51	10/12/2012	16835.1	0.173526	899.1	17734.2
2012	52	17/12/2012	16829.9	0.259798	925.3	17755.2
2012	53	24/12/2012	16675.4	0.306452	987.8	17663.2
2013	1	31/12/2012	16377.9	0.320869	962.5	17340.4
2013	2	7/01/2013	15950.1	0.31946	1078.9	17029
2013	3	14/01/2013	15410.7	0.344622	1249	16659.7
2013	4	21/01/2013	14783.1	0.354018	1449.4	16232.5
2013	5	28/01/2013	14094.2	0.304772	1765.8	15860
2013	6	4/02/2013	13373	0.260571	1476.9	14849.9
2013	7	11/02/2013	12649.2	0.202276	1098.7	13747.9
2013	8	18/02/2013	11951.4	0.116492	878.5	12829.9
2013	9	25/02/2013	11306.1	0.0807292	736.7	12042.8
2013	10	4/03/2013	10735.6	0.0751592	677.3	11412.9
2013	11	11/03/2013	10257.7	0.0664207	0	10257.7
2013	12	18/03/2013	9884.42	0.0555556	0	9884.42
2013	13	25/03/2013	9621.61	0.0535492	0	9621.61
2013	14	1/04/2013	9468.95	0.0433213	0	9468.95
2013	15	8/04/2013	9420.08	0.0321508	0	9420.08
2013	16	15/04/2013	9463.19	0.0242872	0	9463.19
2013	17	22/04/2013	9581.94	0.0205245	0	9581.94
2013	18	29/04/2013	9756.54	0.0125628	0	9756.54
2013	19	6/05/2013	9965.14	0.00668449	0	9965.14
2013	20	13/05/2013	10185.2	0.00833333	0	10185.2
2013	21	20/05/2013	10394.9	0.00426743	0	10394.9
2013	22	27/05/2013	10574.7	0.00143472	0	10574.7
2013	23	3/06/2013	10708.3	0.00148588	0	10708.3
2013	24	10/06/2013	10783.9	0.00470958	0	10783.9
2013	25	17/06/2013	10794.6	0.00649351	0	10794.6
2013	26	24/06/2013	10739.5	0.00475436	0	10739.5
2013	27	1/07/2013	10622.7	0.00462963	0	10622.7
2013	28	8/07/2013	10454.2	0.00151286	0	10454.2
2013	29	15/07/2013	10248.3	0	0	10248.3
2013	30	22/07/2013	10023.3	0.00313972	0	10023.3
2013	31	29/07/2013	9800.06	0.00316957	0	9800.06
2013	32	5/08/2013	9600.74	0.0015873	0	9600.74
2013	33	12/08/2013	9447.41	0.0015528	0	9447.41
2013	34	19/08/2013	9360.59	0	0	9360.59
2013	35	26/08/2013	9357.86	0.00159236	0	9357.86
2013	36	2/09/2013	9452.67	0.00318979	0	9452.67
2013	37	9/09/2013	9653.38	0.00463679	0	9653.38
2013	38	16/09/2013	9962.51	0.00625978	0	9962.51
2013	39	23/09/2013	10376.5	0.00648298	0	10376.5
2013	40	30/09/2013	10885.4	0.00451128	0	10885.4
2013	41	7/10/2013	11473.7	0.00683995	0	11473.7
2013	42	14/10/2013	12120.7	0.00806452	0	12120.7
2013	43	21/10/2013	12801.4	0.00390117	0	12801.4
2013	44	28/10/2013	13487.9	0.00263852	0	13487.9
2013	45	4/11/2013	14151.1	0.0027137	0	14151.1
2013	46	11/11/2013	14761.7	0.00528402	0	14761.7
2013	47	18/11/2013	15292.1	0.00909091	0	15292.1
2013	48	25/11/2013	15717.7	0.0169051	0	15717.7
2013	49	2/12/2013	16018.4	0.0351105	3135.2	19153.6
2013	50	09/12/2013	16179.4	0.0537353	3172.8	19352.2
2013	51	16/12/2013	16192.4	0.092545	3368.8	19561.2
2013	52	23/12/2013	16055.6	0.154626	3297.6	19353.2
2014	1	30/12/2013	15774.2	0.247312	3699.6	19473.8
2014	2	06/01/2014	15359.8	0.342016	3672	19031.8
2014	3	13/01/2014	14830	0.354214	4485.2	19315.2
2014	4	20/01/2014	14207.4	0.343886	6066.8	20274.2
2014	5	27/01/2014	13518.5	0.353862	6412	19930.5
2014	6	03/02/2014	12792.1	0.328767	7221.2	20013.3
2014	7	10/02/2014	12057.7	0.303448	6231.6	18289.3
2014	8	17/02/2014	11344.3	0.270215	5837.6	17181.9
2014	9	24/02/2014	10678.9	0.224049	5384	16062.9
2014	10	03/03/2014	10084.6	0.199125	3928.8	14013.4
2014	11	10/03/2014	9580.05	0.193364	3787.2	13367.2
2014	12	17/03/2014	9178.41	0.173714	3493.6	12672
2014	13	24/03/2014	8886.66	0.150575	2976.4	11863.1
2014	14	31/03/2014	8705.58	0.130742	2972.4	11678
2014	15	41736	8629.86	0.0983412	0	8629.86
2014	16	41743	8648.61	0.0750894	0	8648.61
2014	17	41750	8746.22	0.0642093	0	8746.22
2014	18	41757	8903.45	0.0484634	0	8903.45
2014	19	41764	9098.7	0.0424469	0	9098.7
2014	20	41771	9309.45	0.0360481	0	9309.45
2014	21	41778	9513.67	0.0309973	0	9513.67
2014	22	41785	9691.26	0.0200267	0	9691.26
2014	23	41792	9825.29	0.00828729	0	9825.29
2014	24	41799	9903.05	0.00416667	0	9903.05
2014	25	41806	9916.85	0.00273973	0	9916.85
2014	26	41813	9864.48	0.00682128	0	9864.48
2014	27	41820	9749.37	0.0160428	0	9749.37
2014	28	41827	9580.33	0.0170828	0	9580.33
2014	29	41834	9371.03	0.0158311	0	9371.03
2014	30	41841	9139.09	0.0291777	0	9139.09
